# Supplementary material for: Data article on institutional framework and business survivals of informal entrepreneurs in electronics market, Southwest, Nigeria
Source: Data Brief. 2018 May 24;19:1297–304. doi: 10.1016/j.dib.2018.05.092 (PMC6139535; doi:10.1016/j.dib.2018.05.092)
Supplement: Supplementary file 2 — Supplementary material [file mmc2.zip]

Archive with 1 entries (1 files):
- informal ent dib data.sav
